# Supplementary material for: Assessing landscape aesthetic values: Do clouds in photographs influence people’s preferences?
Source: PLoS One. 2023 Jul 28;18(7):e0288424. doi: 10.1371/journal.pone.0288424 (PMC10381034; doi:10.1371/journal.pone.0288424)
Supplement: S6 Table — (XLSX) [file pone.0288424.s012.xlsx]

## Sheet: Predictor variables
		Hotspot analysis																				Photo content								Landscape metrics
Picture	Preference	Number of hotspots	Hotspot area	Mean hotspot probability	Area-weighted mean hotspot	Highest hotspot probability	Lowest hotspot probability	Top-hotspot area	Hotspots near	Hotspots middle	Hotspots far	Sky hotspots	Clouds hotspots	Light hotspots	Snow hotspots	Natural elements hotspots	Artificial elements hotspots	Edges of visual elements	Intensity of visual elements	Red-green color contrastR	Blue-yellow color contras	Distance zones	Percentage near zone	Percentage middle zone	Percentage far zone	Artificial elements	Sky	Clouds	Open soil	NP	PD	LPI	AREA_MD	GYRATE_MN	SHAPE_CV	CIRCLE_SD	CONTIG_MD	PR	MSIDI	TA_1	TA_2
01a	5.46671	5	15	47.2	53.1333	65	36	7	0	4	0	15	0	0	0	0	60	60	26.25	11.25	12.5	3	0	80	20	22	20	60	20	99	1.3602	41.3224	1.2793	189.074	38.4221	0.2283	0.641	8	0.6294	179.851	519
01b	4.83871	3	14	70.3333	69.6429	80	60	4	0	3	0	9	0	0	0	0	80	30	11.6667	18.3333	8.33333	3	0	100	0	22	20	0	20	99	1.3602	41.3224	1.2793	189.074	38.4221	0.2283	0.641	8	0.6294	179.851	519
02a	8.08651	3	16	66	71.75	78	56	10	2	1	0	0	0	0	14	0	2	31.6667	23.3333	13.3333	10	3	66.6667	33.3333	0	1	40	20	0	101	0.3053	15.2642	91.8069	577.653	41.1433	0.1885	0.9144	8	0.5986	53.2781	3863
02b	8.6281	3	16	61.6667	62.75	66	58	8	2	1	2	0	0	0	12	0	4	33.3333	30	23.3333	16.6667	3	66.6667	33.3333	0	1	40	0	0	101	0.3053	15.2642	91.8069	577.653	41.1433	0.1885	0.9144	8	0.5986	53.2781	3863
03a	8.73889	4	21	60	61.6667	67	41	10	1	1	1	17	0	0	17	10	0	47.5	15	23.75	20	3	25	25	50	0	50	15	0	177	0.1817	12.7142	103.019	816.242	39.0415	0.1794	0.9638	7	0.4142	214.768	1065
03b	8.24302	3	17	71.6667	74.6471	81	66	9	1	1	1	9	0	0	17	9	0	45	21.6667	43.3333	10	3	33.3333	33.3333	33.3333	0	50	0	0	177	0.1817	12.7142	103.019	816.242	39.0415	0.1794	0.9638	7	0.4142	214.768	1065
04a	8.18681	5	28	57.2	69	89	34	12	3	1	0	6	0	0	0	22	0	47.5	18.75	15	10	3	60	20	20	0	15	20	0	99	3.5933	43.9665	0.903	118.959	34.725	0.2347	0.5111	13	0.4043	166.155	385
04b	8.45776	4	22	57.25	67.1818	98	34	8	3	1	0	0	0	0	0	20	0	45	20.5	9.25	11	3	75	25	0	0	15	0	0	99	3.5933	43.9665	0.903	118.959	34.725	0.2347	0.5111	13	0.4043	166.155	385
05a	8.18994	3	17	54	65.5294	68	46	15	1	2	0	17	0	0	0	0	0	33.3333	18.3333	23.3333	13.3333	3	33.3333	66.6667	0	0	30	1	0	113	0.6975	11.826	5.4181	366.417	33.1587	0.2111	0.7882	11	0.7779	111.899	1383
05b	8.08963	1	12	69	69	69	69	12	1	2	1	12	0	0	0	0	0	2	15	60	50	3	33.3333	66.6667	0	0	30	0	0	113	0.6975	11.826	5.4181	366.417	33.1587	0.2111	0.7882	11	0.7779	111.899	1383
06a	6.52778	2	16	66.5	67.375	70	63	10	1	0	1	10	6	0	0	0	0	22.5	32.5	25	27.5	3	50	0	50	0	30	60	0	132	1.0482	15.8787	7.6004	314.363	40.2002	0.1788	0.8321	8	0.6977	27.3163	4109
06b	6.55576	2	10	73	73	73	73	6	1	1	2	10	0	0	0	0	0	7.5	47.5	37.5	10	3	50	50	0	0	30	0	0	132	1.0482	15.8787	7.6004	314.363	40.2002	0.1788	0.8321	8	0.6977	27.3163	4109
07a	8.61496	3	17	68	75.9412	86	53	10	1	0	3	15	0	0	0	2	2	45	23.3333	18.3333	13.3333	3	33.3333	0	66.6667	15	7	20	0	73	2.8472	15.4266	6.4716	186.825	42.9457	0.2443	0.7857	9	0.9251	197.761	1287
07b	8.00527	5	17	66	70.2353	78	44	4	1	1	2	12	0	0	0	3	5	49	19	26	9	3	20	20	60	15	7	0	0	73	2.8472	15.4266	6.4716	186.825	42.9457	0.2443	0.7857	9	0.9251	197.761	1287
08a	7.85675	3	27	69.6667	71.7037	78	58	8	0	1	0	27	0	0	0	0	0	10	20	23.3333	21.6667	3	0	33.3333	66.6667	2	20	35	0	135	0.4553	28.3295	5.0419	399.015	37.2348	0.2103	0.7803	9	0.6936	141.322	1117
08b	8.18933	3	15	61	58.2	67	51	5	1	2	3	0	0	0	0	0	0	4	16.6667	51.6667	48.3333	3	33.3333	66.6667	0	2	20	0	0	135	0.4553	28.3295	5.0419	399.015	37.2348	0.2103	0.7803	9	0.6936	141.322	1117
09a	8.13649	5	18	50.4	54.6667	63	42	8	1	1	3	0	0	0	22	0	0	78	17	11	3	3	20	20	60	0	35	10	0	44	1.3844	25.2326	0.9406	228.02	45.6759	0.2886	0.5417	6	0.3907	290.245	0
09b	7.3227	4	26	58.75	61.4615	65	49	6	0	1	3	6	0	0	28	0	0	60	13.5	20	1.75	3	0	25	75	0	35	0	0	44	1.3844	25.2326	0.9406	228.02	45.6759	0.2886	0.5417	6	0.3907	290.245	0
10a	7.66418	4	24	70.75	74.5833	81	64	12	0	1	2	10	14	0	0	0	0	21.25	17.5	16.25	20	3	0	25	75	1	20	70	0	42	1.7225	16.446	4.1012	261.215	42.6431	0.2221	0.7889	9	1.0179	57.2665	1479
10b	7.58345	4	16	64.25	56.9375	89	53	1	1	1	1	15	0	0	0	1	0	5.5	11.25	48.75	35	3	25	25	50	1	20	0	0	42	1.7225	16.446	4.1012	261.215	42.6431	0.2221	0.7889	9	1.0179	57.2665	1479
11a	8.00874	2	15	66.5	67	68	65	10	0	1	2	15	0	0	0	0	0	30	25	27.5	15	3	0	50	50	0	30	15	0	95	0.6653	9.8487	15.4266	413.796	37.2495	0.2005	0.8476	12	0.764	104.224	2403
11b	6.95457	2	9	80	86.2222	88	72	8	0	0	2	8	0	0	0	0	0	13.5	31	42.5	20	3	0	0	100	0	30	0	0	95	0.6653	9.8487	15.4266	413.796	37.2495	0.2005	0.8476	12	0.764	104.224	2403
12a	7.18174	2	12	61	65.6667	68	54	10	1	0	1	10	2	0	0	0	10	30	35	15	12.5	3	50	0	50	25	35	15	0	70	0.5721	11.4951	24.0805	482.273	41.44	0.2038	0.8672	8	0.84	16.1791	3539
12b	6.17996	1	10	69	69	69	69	10	1	0	1	10	0	0	0	0	10	35	50	30	35	3	100	0	0	25	35	0	0	70	0.5721	11.4951	24.0805	482.273	41.44	0.2038	0.8672	8	0.84	16.1791	3539
13a	8.18188	3	20	58.3333	60	73	50	8	1	1	1	20	0	0	0	0	0	26.6667	15	30	21.6667	3	33.3333	33.3333	33.3333	0	30	5	0	85	0.7112	11.768	8.8797	364.746	41.2589	0.2195	0.8289	11	0.716	77.0576	1294
13b	7.25367	3	15	56.6667	63.2	72	46	9	1	1	1	15	0	0	0	0	0	20	10.3333	40	23.3333	3	33.3333	33.3333	33.3333	0	30	0	0	85	0.7112	11.768	8.8797	364.746	41.2589	0.2195	0.8289	11	0.716	77.0576	1294
14a	6.07658	4	19	54.75	56	72	45	5	1	2	1	12	0	0	0	0	7	46.25	21.25	21.25	16.25	3	25	50	25	55	15	15	0	82	1.8535	22.6063	5.8696	217.932	45.4086	0.1968	0.7864	8	0.7717	161.866	1563
14b	4.8455	4	22	57.5	60.0909	70	44	7	1	2	3	14	0	0	0	0	11	47.5	25	15	8	3	25	50	25	55	15	0	0	82	1.8535	22.6063	5.8696	217.932	45.4086	0.1968	0.7864	8	0.7717	161.866	1563
15a	8.70118	3	18	53.3333	59.3333	64	42	12	0	0	2	30	30	0	0	0	0	46.6667	23.3333	13.3333	13.3333	3	0	0	100	1	20	70	0	132	1.0147	17.6409	8.5787	297.568	38.2819	0.152	0.8278	8	0.7056	51.8483	4675
15b	8.35806	2	14	71	71.4286	74	68	8	0	0	4	50	0	0	0	0	0	30	45	40	6.5	3	0	0	100	1	20	0	0	132	1.0147	17.6409	8.5787	297.568	38.2819	0.152	0.8278	8	0.7056	51.8483	4675
16a	7.28311	4	26	51.5	52.1923	63	45	8	0	0	5	26	0	0	0	0	0	35	33.75	20	22.5	3	0	0	100	0	15	60	0	164	1.3316	11.1666	4.4022	258.634	42.0268	0.2276	0.7564	10	0.9912	87.1413	7079
16b	6.36234	3	9	58	59.2222	66	53	4	0	0	5	7	0	0	0	0	0	28.3333	70	56.6667	33.3333	3	0	0	100	0	15	0	0	164	1.3316	11.1666	4.4022	258.634	42.0268	0.2276	0.7564	10	0.9912	87.1413	7079
17a	7.526	4	29	65	68.9655	98	43	9	0	0	2	23	0	0	0	0	0	22.5	23.75	16.25	16.25	3	0	0	100	0	30	70	0	61	4.1121	46.7559	3.4616	156.486	33.0781	0.2053	0.7193	10	0.6626	152.159	638
17b	6.25666	1	10	64	64	64	64	10	0	0	0	0	0	0	0	0	0	7	30	40	20	3	0	0	100	0	30	0	0	61	4.1121	46.7559	3.4616	156.486	33.0781	0.2053	0.7193	10	0.6626	152.159	638
18a	7.43012	3	17	63.3333	68.8235	86	44	7	0	3	1	17	0	0	0	0	0	50	25	15	15	3	0	100	0	15	20	15	0	103	0.6083	11.2491	22.425	419.247	52.633	0.1621	0.8804	8	0.8439	1.6555	4293
18b	7.13863	4	14	59	57.2143	67	50	1	0	3	1	14	0	0	0	0	0	23.75	18.25	39.5	18.25	3	0	75	25	15	20	0	0	103	0.6083	11.2491	22.425	419.247	52.633	0.1621	0.8804	8	0.8439	1.6555	4293
19a	7.98864	3	33	75.3333	74.3333	88	59	14	1	2	0	33	0	0	0	0	0	30	20	23.3333	16.6667	3	33.3333	66.6667	0	0	15	5	0	90	0.7755	12.982	4.2517	326.349	32.4944	0.2455	0.7517	11	0.7286	71.2633	949
19b	7.60646	3	31	82	81.4194	94	64	6	1	2	2	31	0	0	0	0	0	25	33.3333	23.3333	26.6667	3	33.3333	66.6667	0	0	15	0	0	90	0.7755	12.982	4.2517	326.349	32.4944	0.2455	0.7517	11	0.7286	71.2633	949
20a	7.2826	6	19	71.5	85.0526	98	49	8	3	1	2	12	0	0	0	6	0	38.3333	15	2.5	2.5	3	50	16.6667	33.3333	0	4	50	0	97	9.842	9.8954	2.107	107.091	31.5107	0.2245	0.6875	13	1.008	148.772	738
20b	6.7475	5	16	68	76.125	98	40	4	2	1	0	10	0	0	0	5	0	27	36	3.6	6	3	40	20	40	0	4	0	0	97	9.842	9.8954	2.107	107.091	31.5107	0.2245	0.6875	13	1.008	148.772	738
21a	7.53219	2	16	63.5	63.5	70	57	8	0	2	0	16	0	0	0	0	0	40	22.5	30	20	3	0	100	0	0	30	35	0	74	0.5553	27.8153	26.4509	407.022	38.5427	0.1875	0.8705	7	0.8262	50.1928	2160
21b	7.48375	2	7	67	67.8571	69	65	5	0	2	4	5	0	0	0	0	0	14	35	45	17.5	3	0	100	0	0	30	0	0	74	0.5553	27.8153	26.4509	407.022	38.5427	0.1875	0.8705	7	0.8262	50.1928	2160
22a	7.77262	5	17	61	65.2353	86	49	5	0	1	4	5	12	0	0	0	0	25	24	21	8	3	0	20	80	0	50	20	0	95	0.7187	10.6395	6.6221	384.487	41.425	0.2134	0.8102	13	0.817	130.185	3120
22b	7.12329	2	10	63.5	64.2	67	60	6	1	0	0	6	0	0	0	4	0	3.5	30	47.5	36.5	3	50	0	50	0	50	0	0	95	0.7187	10.6395	6.6221	384.487	41.425	0.2134	0.8102	13	0.817	130.185	3120
23a	7.66559	2	12	70.5	70.9167	73	68	7	0	2	0	12	0	0	0	0	0	60	15	22.5	22.5	3	0	100	0	0	17	10	0	126	1.9925	15.8103	1.3545	168.324	44.7744	0.2608	0.6285	16	0.7939	277.603	1059
23b	7.38293	2	12	71	70.5	74	68	5	0	2	1	12	0	0	0	0	0	60	27.5	27.5	32.5	3	0	100	0	0	17	0	0	126	1.9925	15.8103	1.3545	168.324	44.7744	0.2608	0.6285	16	0.7939	277.603	1059
24a	5.88458	3	13	64.3333	75.2308	98	36	6	1	1	1	12	0	0	0	0	0	26.6667	21.6667	23.3333	15	3	33.3333	33.3333	33.3333	20	4	60	2	113	7.1969	12.9451	1.2793	113.424	42.274	0.2444	0.6389	10	1.5334	224.927	1048
24b	4.94744	3	14	65.6667	78.2857	97	40	8	1	1	2	12	0	0	0	0	0	14.3333	24.3333	21.3333	26.3333	3	33.3333	33.3333	33.3333	20	4	0	2	113	7.1969	12.9451	1.2793	113.424	42.274	0.2444	0.6389	10	1.5334	224.927	1048
25a	8.15038	3	23	59.3333	59	65	49	5	0	1	3	23	0	0	0	0	0	20	26.6667	25	21.6667	3	0	33.3333	66.6667	1	25	45	0	111	0.8178	20.539	15.4266	356.165	41.388	0.1893	0.8508	11	0.8286	12.6423	3726
25b	7.23066	3	9	64	67.6667	75	53	4	0	1	2	5	0	0	0	0	0	16.6667	16.6667	52.6667	36.6667	3	0	33.3333	66.6667	1	25	0	0	111	0.8178	20.539	15.4266	356.165	41.388	0.1893	0.8508	11	0.8286	12.6423	3726
26a	7.81606	3	20	73	78.6	90	45	8	2	0	1	20	0	0	0	0	0	30	28.3333	11.6667	18.3333	3	66.6667	0	33.3333	4	15	60	4	106	0.5862	16.9441	13.0562	415.275	46.4894	0.1837	0.8469	13	0.927	57.2665	8466
26b	8.0973	3	14	60.3333	70.2143	88	45	8	2	1	0	11	0	0	0	0	0	9.33333	16	18.3333	20	3	66.6667	33.3333	0	4	15	0	4	106	0.5862	16.9441	13.0562	415.275	46.4894	0.1837	0.8469	13	0.927	57.2665	8466
27a	4.59	3	16	54.3333	54.875	59	50	6	3	0	0	16	0	0	0	0	30	73.3333	25	8.33333	11.6667	2	100	0	0	8	40	60	5	0	0	0	0	0	0	0	0	0	0	0	0
27b	5.71213	2	12	60.5	67.75	75	46	9	2	0	0	12	0	0	0	0	30	40	37.5	4	12.5	2	100	0	0	8	40	0	5	0	0	0	0	0	0	0	0	0	0	0	0
28a	8.49322	1	8	75	75	75	75	8	0	1	0	8	0	0	0	0	0	30	30	30	15	3	0	100	0	0	15	30	0	90	2.5061	19.6949	2.7091	207.955	49.2504	0.202	0.75	13	0.9274	184.291	2699
28b	8.06662	1	5	76	76	76	76	5	0	1	3	5	0	0	0	0	0	20	35	50	22	3	0	100	0	0	15	0	0	90	2.5061	19.6949	2.7091	207.955	49.2504	0.202	0.75	13	0.9274	184.291	2699
29a	7.73137	4	25	59.75	64.88	67	48	14	1	0	3	21	3	0	0	1	0	27.5	22.5	20	26.25	3	25	0	75	0	35	20	0	91	0.7154	16.1366	5.7944	366.401	38.6508	0.2335	0.7981	13	0.8578	82.0242	2509
29b	7.21533	3	11	79.3333	83.0909	98	68	5	1	0	2	6	0	0	0	5	0	3.66667	28.3333	11.6667	23.3333	3	33.3333	0	66.6667	0	35	0	0	91	0.7154	16.1366	5.7944	366.401	38.6508	0.2335	0.7981	13	0.8578	82.0242	2509
